# Supplementary material for: Association of SSR markers with functional traits from heat stress in diverse tall fescue accessions
Source: BMC Plant Biol. 2015 May 10;15:116. doi: 10.1186/s12870-015-0494-5 (PMC4425909; doi:10.1186/s12870-015-0494-5)
Supplement: Additional file 1: — Supplementary Table S1. List of the amplified information of polymorphism SSR markers. [file 12870_2015_494_MOESM1_ESM.xlsx]

## Sheet: Sheet1
Marker name	Alleles	Fragment size	Major.Allele.Frquency	GeneDiversity	PIC	Forward primer seq. 5' to 3'	Reverse primer seq. 5' to 3'
NFA001	4	187-206	0.915966	0.151261	0.137853	ctg ctg ctg cca aga aag t	taa ggg gag cga gct aca ga
NFA006	4	205-213	0.851695	0.240807	0.206694	AAGCGGGAGGAGAGATGG	CACCACGACGTCGCTCTC
NFA008	6	143-178	0.806349	0.303794	0.254046	CGACGATGAATCACTTGCTG	CCCAAAAACATTCGAAAGGA
NFA009	8	165-228	0.714286	0.383907	0.304415	TCCAACCCTAGATCCACACC	GGTGAACTCGTCGGTGATCT
NFA012	10	274-309	0.8025	0.280347	0.230542	TTGCCAGGAAATTTTGCTCT	ATGGTATTGGCAGCAAGAGG
NFA013	13	226-271	0.841492	0.233737	0.194568	TCATTGTGTTCGCTCTCCTG	CCTTCGTCGCCATGGTAG
NFA015	14	138-200	0.935589	0.116094	0.106362	GCGTCCACTAACAACACCAA	AGCAAGGCCAGCAAAAATTA
NFA017	8	176-198	0.783333	0.298993	0.240141	GATGGACGAAGGCTTCTTTG	AGCCGAACCTGAACTCAGAC
NFA019	8	168-182	0.814388	0.268589	0.220432	TGGATTTGCAATTAGCCTCA	GCTCGTGTATGGCCTTCAAT
NFA020	10	289-314	0.677966	0.418156	0.32768	GCACGAGGCTCTTTCCTCTA	GGTGCTTGGCCTTCTTCC
NFA021	6	202-221	0.748611	0.32294	0.255206	CACAGCTCGTATAGGCGTCA	CTTGTCGAAGAGCGGGAAC
NFA022	11	170-224	0.822727	0.272247	0.227594	ATGATGTCCGAGGAGGAGAA	CATCATGATCCAGTGCCTTG
NFA023	8	174-209	0.892708	0.18099	0.159361	AGTCGGTGGTGAAGCTGAAG	TACAACTAGGGGGCTGGTCA
NFA026	15	173-208	0.796458	0.292365	0.24002	TGTCCCACCCGTTCTACTTC	TCAGGTCCAGGTCAAAATCG
NFA027	14	147-194	0.829574	0.259662	0.217546	CGAGGTCTCAATCCTCCATT	GACAGAGACGACGACGACAT
NFA029	5	202-214	0.836667	0.241389	0.19976	GGACGACATGTCTGTGCAGT	GCCTTGTCGCTGGCTACTC
NFA030	6	186-207	0.972222	0.0524537	0.0497526	AGTCGGTGGTGAAGCTGAAG	ACAACTAGGGGGCTGGTCA
NFA033	6	184-204	0.858333	0.207546	0.173976	CACGAGGGAACCAGACACAC	TCCCCTCTCCTCCTTCTCAT
NFA034	8	197-227	0.898026	0.175843	0.156342	GCTGGGTGTAGGGCTGTAAA	CTCCTTTCCATCACCTCTGG
NFA035	10	167-192	0.8	0.278	0.22806	TGCTAGCAGGGGTCTAAGGA	CACACGTACCACGTCTCCAT
NFA036	7	176-198	0.892857	0.174127	0.150781	AGAGGAAGAGCGAAAGAGCA	CCCTGGTACTCGTGGATGTT
NFA037	10	170-210	0.893333	0.175917	0.152857	GCATCGACCTACCCTGACTA	GTGTCCCTGGCGATCTTG
NFA040	10	230-277	0.819492	0.255458	0.209478	TCATTGTGTTCGCTCTCCTG	CCTTCTTTGTCGCCATGGTA
NFA041	9	193-214	0.864815	0.167654	0.136717	TCCTGAGAGACATCGAGCAG	TCAAAAGCCCAAACACTTCC
NFA043	7	202-220	0.760714	0.325615	0.264247	TCCAGGTTCCACTCCCACT	AGCCGAAACCAGATTGGAC
NFA045	20	290-466	0.82563	0.258174	0.213564	ACGAGGGAAAGGTAGGGTTT	GATGAAGCCAATTTCCTTGG
NFA046	18	290-472	0.791667	0.289537	0.235594	GCATCGACCTACCCTGACTA	GTGTCCCTGGCGATCTTG
NFA047	7	182-198	0.865476	0.21379	0.182205	TTCCTTCCTCTTTCCCAACA	ATGGTCTCCCTCTGCTCGTA
NFA048	17	200-289	0.776858	0.324551	0.265695	CAGGCTGTTAACGGTGTCCT	CCTTCTTCTTGGGAGGGAAA
NFA049	13	132-179	0.905586	0.157332	0.139038	CTACTACGGGGGAGGTGGAG	CGCAACAGTTGTACCGACAG
NFA050	6	179-200	0.815278	0.25706	0.209552	GATGGACGAAGGCTTCTTTG	AGCCGAACCTGAACTCAGAC
NFA051	11	173-200	0.788906	0.308036	0.252301	TTTGCACTCTCGGACCTAGC	CGGTACACCTTCTGCACCTT
NFA054	6	164-177	0.769444	0.334028	0.269859	GAGAGGGACAGAGAGCTGGA	GGATCACCCAGGAGGTTGTA
NFA057	22	456-521	0.886168	0.182899	0.158996	CGTCCAAGCCCAAGTAACAT	CTCCCCTCCCCTCCTACC
NFA061	9	170-186	0.876257	0.194027	0.165361	TGGATTTGCAATTAGCCTCA	GCTCGTGTATGGCCTTCAAT
NFA065	7	196-212	0.888199	0.184024	0.160787	GGATGGATCCTCACAATGCT	CTCCTCCTCTCCTCCAGCTC
NFA066	8	279-330	0.957143	0.0805556	0.0761024	CTCCCCGTCCTTCCATCT	CAACCTCCTCCACCATCTTG
NFA067	13	182-219	0.864914	0.214633	0.184335	CACGAGGGTCGTCTTCATCT	AAAACCTCATTGCCATCCTG
NFA069	5	260-267	0.742609	0.341293	0.273101	CCCAAGAAGAAGACGACCAA	ACGACCGAATGGACAGAGAC
NFA070	20	189-244	0.853846	0.228753	0.193809	TCCAGTTCAACTTCCAGCAA	CCCGTATTTTATCCTCGATCTG
NFA071	12	158-182	0.822917	0.270613	0.226344	TCCTAAGCAGAGCTCGATCC	GAGGTTGGCGAACTTCCTC
NFA073	6	239-250	0.737069	0.340889	0.272956	TTCCTTCCTCTTTCCCGAAC	ATGGTCTCCCTCTGCTCGTA
NFA074	6	237-255	0.8	0.305509	0.252553	TTCCTTCCTCTTTCCCAACA	ATGGTCTCCCTCTGCTCGTA
NFA075	9	243-269	0.790002	0.272357	0.217088	CTCTGCCCTTCCTTCCTCTT	ATGGTCTCCCTCTGCTCGTA
NFA078	10	160-188	0.708403	0.367036	0.291292	GTTCTTGGCGTGCTTCTTCTT	CGGGAGCTACAACAATAGCAG
NFA087	16	413-451	0.771008	0.31532	0.255506	GATCTTGCTCCACTCGATCTG	GCTCCAGTCATCTGAAATCTCC
NFA088	19	214-265	0.805668	0.292575	0.242457	ATTTAGAATGGAGACGCAGGAG	TAGTGTCTCTGTTGGGGATGTG
NFA089	14	162-210	0.770238	0.293631	0.236563	CTCTCTATCCGCTTGATCTCG	CTCTCCCCTCCTCTCCTTTC
NFA090	10	326-353	0.733333	0.350889	0.282195	CCGTTTTGTTCTTCCCTTCTC	GCGAGAGAGTTTGGTGAGGATA
NFA091	13	140-171	0.775086	0.301325	0.243605	ACCGCCTTCTTGTCGTAGGT	GTGTGGTCTTCTTCTCCGTCTC
NFA096	11	202-227	0.83359	0.239534	0.198131	CAATGGTGGTGCAAGAAATG	AGAGAGCAAGGAGGAAGAAACC
NFA097	17	158-197	0.86648	0.218135	0.188518	CCCAAGAAAATGAAACAAGTCC	CAATCGCCAAGTCCTTAGATGT
NFA098	18	160-205	0.795518	0.314369	0.261645	TCTGCAAGGTCACTGGATCA	GGAGCAAGAAGGACGGAGAC
NFA100	9	233-256	0.800926	0.252022	0.202271	AGCTGAACTATGAGGCATGTCA	ATCCCTTTCCAGCATTTACCTC
NFA101	5	234-249	0.725	0.338639	0.266252	GTTCTCGCGCTTGTTGTG	CCTCTCTCTGCTACTCCTCCAG
NFA103	7	217-243	0.805522	0.269997	0.220098	GCAAGACATCACATAGCTGTCG	CTCGTACCGCCCCACAAG
NFA104	18	217-288	0.808796	0.271443	0.223701	CCGGATTAAGAAATCGACAGAG	CACCACCACCCTCTCCAA
NFA108	14	222-263	0.739881	0.352133	0.281651	ATCAAACCCTGAGAAGCAAAAC	GTTCCGTCGCGTACATTCTT
NFA109	7	189-207	0.750627	0.308381	0.24628	CTTAGCAGCCCAAGATAATGCT	GATTTCCAGCAAGACCTGAAGT
NFA112	12	220-247	0.678249	0.405594	0.317067	ATCATTTCGGTTTCAGGTCATC	AGGTAGCGACGAGGAGGAAC
NFA113	12	190-283	0.835725	0.252336	0.213363	CTCGAAGTAGGCGGAGATGAC	AGTACGAGGAGGGGATGGAGAT
NFA114	3	174-186	0.868347	0.179648	0.144294	GCTGATGCAAAGGCATAGACT	ACAGCAGTTGATAGGACAGCAG
NFA115	9	226-314	0.833333	0.241543	0.200041	AGTCAGGAACACCACGAAACAC	CCTCCTCCTCCCTCCTCCT
NFA120	11	210-250	0.748402	0.336746	0.270353	TGTTGGTAGTATTCGCTTTTGG	GAGGATTCGGTCCCTTGTATC
NFA125	8	181-197	0.852083	0.220625	0.184513	GCCTCAAAGCATATTTTCAACC	CTTTCTTCTCAAGGCCACAAG
NFA129	11	216-251	0.760606	0.318586	0.254182	AACCTTGATGGGGCGTAAG	GCCGGAGTAGGAGGATTTTC
NFA132	10	200-229	0.813648	0.286108	0.238526	CAATAATGGAGGAAGTGGAGGA	CTTGGCTCTAGGATGGCTTACT
NFA134	9	243-262	0.783476	0.292303	0.234742	CTCTGCCCTTCCTTCCTCTT	GGTCTCCCTCTGCTCGTAGTC
NFA135	8	228-277	0.904167	0.157014	0.135501	AGAGGGAGATACGTCAAGAGGA	CCGGTGAGTTGATAGTGGAGTC
NFA138	12	198-223	0.891457	0.164348	0.141692	GCCTTGGAGAAGAATATCCACA	CAGTGGGGAATTGCAGATAGAT
NFA142	10	213-243	0.776068	0.290131	0.229536	CTTTGGACAAGGCAATGGAAT	GTTGTTCTTCTGCGGGTAGTC
NFA146	7	215-238	0.715278	0.39206	0.312403	GGAAGCAAAATGATAGGATTGG	ATAGCGCATGACTGTTGATGAT
NFA150	6	172-190	0.87395	0.211332	0.184429	TGCAGTCGGTTAAGATCAAGAA	GCAGAGCAATGGAGAGGTC
NFA151	4	227-237	0.922917	0.134132	0.119553	ATCTGTGCCGGAATAACAGG	GCGGATTTTCTATGACTTCCAG
NFA153	6	186-200	0.904202	0.170722	0.154411	ATCAGCATTCCACCAGTTGTTC	CACTACCAGCAAGGCTCTAACC
NFA155	14	232-273	0.828914	0.251642	0.20845	CGGCAAGTAAATTGCTTGATTG	ACCTCAGCTGCAGATGTTACAG
NFA157	27	169-477	0.904462	0.148439	0.128192	CAGAGAGGGTTTGGGCTTT	ACTTGAGGTTGGTGCAGGAG
NFFAG003	11	128-152	0.837879	0.264697	0.226683	GCTGTGCTGGTGGATATGG	CACATGCCAAAACAGTGGATAG
NFFAG006	10	139-162	0.835	0.247	0.207574	CTTTGGCATTTCAGCACTGG	GGGTTAGGTCAACCATTCACTC
NFFAG009	7	165-181	0.797619	0.280992	0.231549	ACAAGCACACATCACAACATGA	GAGCCCTTCTGTTCTGCAAC
NFFAG016	12	139-168	0.790972	0.307882	0.252263	TGTGGTGCAATCGGTTAGATAG	AAAGCCTCAACTTAGTTCCAGAGA
NFFAG017	21	136-187	0.860504	0.223699	0.191373	CCCCTGTGAAGTAAGATTAGAGA	TTGATAGAATTTGGGGAAGGTG
NFFAG018	26	130-182	0.833333	0.255962	0.216417	CTTTCACTAATGGTTGGCATCA	TTCAAGCCTCAACTTAGTTCCA
NFFAG023	13	203-232	0.849359	0.216122	0.17847	TTTTGAGAACTTCGATGTATTTTT	CCGCTCTTCTACATAAGGACGA
NFFAG025	17	170-226	0.733564	0.357137	0.284692	TCACTCACCCTCTCTCTTAGCC	GTGGTGTTGTTTCGGTGAAGTA
NFFAG026	25	121-195	0.809748	0.287211	0.238975	GCTCTTCCTCACCAAGAGGAT	GAGCAATAATCGAAGCCAGAGT
NFFAG047	24	260-282,464-488	0.913859	0.151826	0.136702	ATGGGACCACAATTGACATACA	CTGCACAAAAGCCTATGATAA
NFFAG097	10	160-183	0.835593	0.240994	0.200639	TATTCCTCCTTGAGGGGGTTAG	CTTTGGCATTTCAGCACTGG
NFFAG110	12	128-159	0.888177	0.182628	0.158853	GGGCTACATGAAAACTCCTTTG	TTGTTATAGCATTTGCCGTGTC
NFFAG111	23	175-230	0.904348	0.166184	0.148372	CAATACTGTTGCTCTCCCCATT	TTGCCTCGTAGGTAACATTCAA
