# Supplementary material for: Association of SSR markers with functional traits from heat stress in diverse tall fescue accessions
Source: BMC Plant Biol. 2015 May 10;15:116. doi: 10.1186/s12870-015-0494-5 (PMC4425909; doi:10.1186/s12870-015-0494-5)
Supplement: Additional file 2: — Supplementary Table S2. The values of membership probability for assigning tall fescue accessions to subpopulation when the k = 2. [file 12870_2015_494_MOESM2_ESM.xlsx]

## Sheet: Sheet1
Genotype	Q1	Q2
Justice	0.887	0.113
PI 527504	0.876	0.124
PI 531230	0.997	0.003
PI 595072	0.524	0.476
PI 596701	0.758	0.242
PI 598491	0.972	0.028
PI 598493	0.914	0.086
PI 636532	0.109	0.891
PI 636597	0.992	0.008
PI 636601	0.986	0.014
PI 538006	0.909	0.091
PI 538330	0.884	0.116
PI 577082	0.728	0.272
PI 578717	0.89	0.11
PI 578718	0.944	0.056
PI 578724	0.743	0.257
PI 583747	0.813	0.187
PI 583822	0.853	0.147
PI 655104	0.012	0.988
PI 655112	0.998	0.002
PI 655113	0.004	0.996
PI 423090	0.066	0.934
PI 422638	0.722	0.278
PI 502373	0.894	0.106
PI 504538	0.901	0.099
PI 577094	0.976	0.024
PI 505833	0.009	0.991
PI 508603	0.879	0.121
PI 578719	0.856	0.144
PI 512305	0.969	0.031
PI 512315	0.996	0.004
PI 547396	0.997	0.003
PI 559374	0.998	0.002
PI 561430	0.753	0.247
PI 574522	0.712	0.288
PI 577081	0.773	0.227
PI 598496	0.993	0.007
PI 598574	0.279	0.721
PI 598930	0.68	0.32
PI 598860	0.103	0.897
PI 610909	0.911	0.089
PI 610933	0.716	0.284
PI 610951	0.007	0.993
Pure Gold	0.842	0.158
PI 618971	0.026	0.974
PI 618973	0.003	0.997
PI 619005	0.008	0.992
PI 440345	0.049	0.951
PI 423045	0.06	0.94
PI 427127	0.941	0.059
PI 438521	0.973	0.027
PI 442490	0.976	0.024
PI 469244	0.95	0.05
PI 499494	0.887	0.113
PI 499495	0.422	0.578
PI 174210	0.233	0.767
PI 200339	0.062	0.938
PI 203728	0.85	0.15
PI 208679	0.02	0.98
PI 208681	0.079	0.921
PI 211032	0.905	0.095
PI 224975	0.553	0.447
PI 231563	0.351	0.649
PI 234881	0.262	0.738
PI 234883	0.84	0.16
PI 235036	0.996	0.004
PI 235125	0.708	0.292
PI 249738	0.998	0.002
PI 257742	0.99	0.01
PI 269894	0.937	0.063
PI 274617	0.007	0.993
PI 283281	0.979	0.021
PI 283304	0.886	0.114
PI 311044	0.167	0.833
PI 314685	0.006	0.994
PI 380844	0.186	0.814
PI 388897	0.991	0.009
PI 388898	0.776	0.224
PI 578714	0.754	0.246
PI 601106	0.969	0.031
PI 601227	0.868	0.132
PI 601447	0.992	0.008
PI 608024	0.996	0.004
PI 608025	0.955	0.045
PI 619025	0.065	0.935
PI 632516	0.997	0.003
PI 608787	0.879	0.121
PI 600739	0.82	0.18
PI 600801	0.997	0.003
3rd Millennium	0.899	0.101
Stone wall	0.995	0.005
Davinci	0.998	0.002
Pixie	0.837	0.163
PI 184041	0.997	0.003
PI 255874	0.694	0.306
PI 283287	0.417	0.583
PI 578713	0.855	0.145
PI 608808	0.995	0.005
Grand II	0.86	0.14
Smirna	0.968	0.032
