# Supplementary material for: Association of SSR markers with functional traits from heat stress in diverse tall fescue accessions
Source: BMC Plant Biol. 2015 May 10;15:116. doi: 10.1186/s12870-015-0494-5 (PMC4425909; doi:10.1186/s12870-015-0494-5)
Supplement: Additional file 3: — Supplementary Table S3. The associated marker alleles with five traits at two time points by Q model, K model and Q + K model in growth chambers trial (P < 0.01). [file 12870_2015_494_MOESM3_ESM.xlsx]

## Sheet: Q model
Trait	Marker	Marker Allele	Marker F	Marker P	markerR2
CHLT-1	M775	NFA103-243	9.48623	0.000173987	0.164986
CHLT-1	M375	NFA048-245	6.30289	0.00267966	0.116047
CHLT-1	M348	NFA045-412	8.76611	0.00385788	0.0828661
CHLT-1	M738	NFA89-210	8.39323	0.00465536	0.079622
CHLT-1	M701	NFA15-183	7.9769	0.00575105	0.0759726
CHLT-1	M479	NFA98-177	5.4041	0.00597033	0.101173
CHLT-1	M65	NFA022-195	6.94746	0.00977398	0.0668234
CHLT-2	M870	NFFAG047-464	8.10678	0.000558268	0.127842
CHLT-2	M726	NFA089-166	10.2372	0.00186024	0.0844646
CHLT-2	M152	NFA070-212	6.58836	0.00208343	0.106787
CHLT-2	M796	NFA108-229	9.61989	0.00252079	0.0798311
CHLT-2	M869	NFFAG047-282	6.25229	0.00280228	0.101967
CHLT-2	M958	NFA125-186	8.38214	0.00468155	0.0703766
CHLT-2	M775	NFA103-243	5.15059	0.00750224	0.0857411
CHLT-2	M822	NFA132-215	7.44437	0.00755566	0.0630642
CHLT-2	M598	NFFAG111-215	7.06561	0.00919134	0.0600735
GR-1	M171	NFA087-418	11.4233	3.5452e-05	0.191574
GR-1	M182	NFA087-445	9.27317	0.000207931	0.161353
GR-1	M175	NFA087-427	8.97483	0.000267173	0.156979
GR-1	M183	NFA087-448	8.80411	0.000308568	0.154456
GR-1	M178	NFA087-434	8.58262	0.000372214	0.15116
GR-1	M497	NFA100-253	12.5247	0.000618424	0.113961
GR-1	M181	NFA087-442	7.57882	0.000878884	0.135891
GR-1	M173	NFA087-422	7.33134	0.00108883	0.132042
GR-1	M172	NFA087-420	7.24047	0.00117822	0.13062
GR-1	M186	NFA088-214	7.2139	0.00120575	0.130203
GR-1	M179	NFA087-436	7.19603	0.00122463	0.129923
GR-1	M185	NFA088-185	7.18711	0.00123416	0.129783
GR-1	M174	NFA087-424	7.15462	0.00126955	0.129272
GR-1	M176	NFA087-430	7.13388	0.00129268	0.128946
GR-1	M180	NFA087-440	7.12582	0.00130178	0.128819
GR-1	M184	NFA087-451	7.12537	0.00130229	0.128812
GR-1	M177	NFA087-432	7.12534	0.00130232	0.128811
GR-1	M586	NFFAG111-190	10.6915	0.00149025	0.0989368
GR-1	M747	NFA91-159	6.62606	0.00201552	0.12088
GR-1	M572	NFFAG025-187	6.4851	0.00228164	0.118615
GR-1	M303	NFA037-190	9.52401	0.00264334	0.0890988
GR-1	M1004	NFA155-245	6.25349	0.00279932	0.114867
GR-1	M137	NFA40-254	6.14177	0.00309045	0.113047
GR-1	M345	NFA045-304	6.09168	0.00323085	0.112229
GR-1	M442	NFA071-176	8.80997	0.00377388	0.082975
GR-1	M555	NFA157-565	5.83495	0.00405968	0.108012
GR-1	M889	NFFAG016-157	8.13625	0.00530306	0.0771208
GR-1	M344	NFA045-290	5.50275	0.0054642	0.102495
GR-1	M309	NFA41-195	7.88309	0.00603303	0.0749015
GR-1	M552	NFA0157-551	5.36321	0.00619392	0.100157
GR-1	M33	NFA17-180	7.36745	0.00786138	0.070348
GR-1	M263	NFA142-234	5.06045	0.00813908	0.0950425
GR-1	M361	NFA045-472	7.27113	0.00826252	0.0694924
GR-1	M919	NFA061-180	4.98419	0.00872084	0.0937449
GR-2	M345	NFA045-304	15.7807	1.18715e-06	0.245075
GR-2	M344	NFA045-290	8.76668	0.000318487	0.152969
GR-2	M552	NFA157-551	8.39891	0.000435095	0.147508
GR-2	M497	NFA100-253	12.3762	0.000663532	0.11208
GR-2	M222	NFA112-237	7.23388	0.00118498	0.129726
GR-2	M393	NFA057-477	6.55	0.00215493	0.118935
GR-2	M123	NFA035-187	9.71752	0.002402	0.090195
GR-2	M33	NFA017-180	8.97627	0.00347217	0.0838976
GR-2	M676	NFFAG110-135	6.00247	0.00349723	0.110098
GR-2	M746	NFA091-157	5.67662	0.00467618	0.104753
GR-2	M124	NFA035-190	8.13061	0.00531829	0.0766049
GR-2	M303	NFA037-190	8.08379	0.00544642	0.0761977
GR-2	M361	NFA045-472	7.36752	0.00786109	0.0699228
GR-2	M996	NFA153-200	4.85597	0.00979637	0.0910007
ET-1	M215	NFA112-222	11.7526	0.000893153	0.107938
ET-1	M18	NFA012-309	11.7498	0.000894361	0.107914
ET-1	M976	NFA138-207	7.52281	0.000922463	0.135327
ET-1	M687	NFA009-172	6.93697	0.00153487	0.126119
ET-1	M181	NFA087-442	6.5254	0.00220208	0.119532
ET-1	M867	NFFAG47-277	6.42327	0.00240944	0.117882
ET-1	M178	NFA087-434	5.06646	0.00809496	0.0953589
ET-1	M437	NFA071-166	7.21079	0.0085246	0.069111
ET-2	M715	NFA051-193	7.87402	0.000681558	0.140892
ET-2	M725	NFA089-162	10.4736	0.00165719	0.0974304
ET-2	M288	NFA026-183	6.63156	0.00200579	0.121359
ET-2	M55	NFA020-309	6.50938	0.00223337	0.11939
ET-2	M743	NFA091-152	5.53545	0.00530628	0.103374
ET-2	M18	NFA012-309	7.7509	0.00645492	0.0739768
ET-2	M969	NFA134-257	5.23098	0.00697729	0.098247
ET-2	M181	NFA87-442	5.18491	0.00727334	0.0974662
ET-2	M527	NFA151-231	4.98613	0.00870547	0.0940812
SR-1	M576	NFFAG025-200	7.34876	0.00107251	0.115074
SR-1	M512	NFA120-224	10.6717	0.00150472	0.0859018
SR-1	M775	NFA103-243	6.28591	0.00272019	0.100358
SR-1	M581	NFFAG111-175	5.8709	0.00393167	0.0944542
SR-1	M771	NFA103-231	5.64951	0.00479094	0.0912676
SR-1	M777	NFA104-2-223	5.59338	0.00503782	0.0904554
SR-1	M574	NFFAG025-192	5.45775	0.00568939	0.0884859
SR-1	M218	NFA112-228	5.356	0.00623424	0.0870018
SR-1	M869	NFFAG047-282	5.28136	0.00666756	0.0859095
SR-1	M569	NFFAG25-180	5.20232	0.00716001	0.0847495
SR-1	M226	NFA113-190	5.14623	0.00753182	0.0839244
SR-1	M225	NFA112-247	5.12698	0.00766397	0.0836406
SR-1	M721	NFA54-170	7.32188	0.00804858	0.0608301
SR-1	M774	NFA103-239	4.90517	0.00936851	0.0803576
SR-2	M869	NFFAG47-282	7.38585	0.00103857	0.106562
SR-2	M674	NFFAG110-128	6.99364	0.00146077	0.101623
SR-2	M663	NFFAG026-169	6.74271	0.00181936	0.0984262
SR-2	M885	NFFAG016-150	9.61836	0.00252269	0.0720894
SR-2	M531	NFA157-165	8.08677	0.00543815	0.0614936
SR-2	M952	NFA101-240	7.97116	0.00576792	0.0606812
SR-2	M887	NFFAG016-153	7.84691	0.00614556	0.0598061
SR-2	M810	NFA115-238	7.70156	0.00662017	0.0587798
SR-2	M641	NFFAG023-215	7.50781	0.00731282	0.0574073
SR-2	M46	NFA19-180	5.02909	0.00837332	0.0757841
SR-2	M675	NFFAG110-132	4.88241	0.00956403	0.0737778
TQ-1	M1000	NFA155-236	7.49717	0.000943146	0.134025
TQ-1	M1002	NFA155-240	7.04259	0.00139969	0.126938
TQ-1	M999	NFA155-235	6.86039	0.00164117	0.124065
TQ-1	M1008	NFA155-258	6.82065	0.00169925	0.123436
TQ-1	M1009	NFA155-264	6.45469	0.00234361	0.117598
TQ-1	M1003	NFA155-243	6.44357	0.00236671	0.117419
TQ-1	M1007	NFA155-255	6.39895	0.00246169	0.116702
TQ-1	M1004	NFA155-245	6.38087	0.00250128	0.116411
TQ-1	M1005	NFA155-247	6.36079	0.00254604	0.116087
TQ-1	M1009	NFA155-264	6.33128	0.00261327	0.115611
TQ-1	M1006	NFA155-250	6.30699	0.00266996	0.115219
TQ-1	M1010	NFA155-273	6.30296	0.00267948	0.115154
TQ-1	M870	NFFAG47-464	6.29002	0.00271032	0.114945
TQ-1	M593	NFAFG111-205	9.01523	0.00340517	0.0843659
TQ-1	M230	NFA113-257	5.95702	0.00364146	0.109532
TQ-1	M616	NFFAG17-138	7.74155	0.00648593	0.0733276
TQ-1	M733	NFA89-196	7.541	0.00718902	0.071565
TQ-1	M608	NFFAG003-137	6.9397	0.00981353	0.0662397
TQ-2	M123	NFA035-187	15.2055	0.000177685	0.129222
TQ-2	M527	NFA151-231	5.41254	0.00592519	0.0966293
TQ-2	M188	NFA088-222	5.29398	0.00659214	0.0947229
TQ-2	M215	NFA112-222	7.10682	0.00899672	0.0650949

## Sheet: K model
Trait	Marker	Marker Allele	Marker F	Marker P	markerR2
CHLT-1	M775	NFA103-243	7.46338	0.000966346	0.150775
CHLT-1	M375	NFA048-245	5.75832	0.00433366	0.11633
CHLT-1	M348	NFA045-412	8.44054	0.00453596	0.0852578
CHLT-1	M65	NFA022-195	7.22271	0.00845871	0.0729566
CHLT-2	M870	NFFAG047-464	6.45776	0.00232845	0.139026
CHLT-2	M796	NFA108-229	8.51137	0.00437649	0.0916189
CHLT-2	M726	NFA089-166	8.18011	0.00517604	0.0880532
CHLT-2	M822	NFA132-215	7.73718	0.00648885	0.0832853
CHLT-2	M958	NFA125-186	7.53701	0.0071915	0.0811306
CHLT-2	M869	NFFAG047-282	5.16313	0.00739927	0.111155
GR-1	M171	NFA087-418	9.4796	0.00017363	0.191507
GR-1	M183	NFA087-448	8.62837	0.000355763	0.17431
GR-1	M175	NFA087-427	7.50009	0.000936101	0.151517
GR-1	M182	NFA087-445	7.25671	0.00115628	0.1466
GR-1	M178	NFA087-434	6.87848	0.00160855	0.138959
GR-1	M181	NFA087-442	6.82809	0.00168116	0.137941
GR-1	M173	NFA087-422	6.79906	0.0017245	0.137355
GR-1	M174	NFA087-424	6.62952	0.00200143	0.133929
GR-1	M172	NFA087-420	6.57618	0.00209763	0.132852
GR-1	M186	NFA088-214	6.57381	0.00210202	0.132804
GR-1	M184	NFA087-451	6.56579	0.00211691	0.132642
GR-1	M180	NFA087-440	6.56164	0.00212467	0.132558
GR-1	M179	NFA087-436	6.56101	0.00212584	0.132545
GR-1	M185	NFA088-185	6.54347	0.00215896	0.132191
GR-1	M176	NFA087-430	6.53311	0.00217874	0.131982
GR-1	M177	NFA087-432	6.53251	0.00217991	0.13197
GR-1	M586	NFFAG111-190	8.54815	0.00429598	0.0863448
GR-1	M497	NFA100-253	8.23423	0.00503572	0.0831739
GR-1	M572	NFFAG025-187	5.54836	0.00523023	0.112088
GR-1	M442	NFA071-176	7.60309	0.00695117	0.0767988
GR-1	M555	NFA157-565	5.18322	0.00726612	0.104711
GR-1	M303	NFA037-190	7.14044	0.00882738	0.0721255
GR-1	M345	NFA045-304	4.92773	0.00915775	0.0995499
GR-2	M345	NFA045-304	10.7877	5.88442e-05	0.217903
GR-2	M552	NFA0157-551	6.33172	0.00260273	0.127896
GR-2	M344	NFA045-290	6.10317	0.00318718	0.12328
GR-2	M393	NFA057-477	5.82289	0.00409078	0.117618
GR-2	M222	NFA112-237	5.608	0.00495782	0.113278
GR-2	M123	NFA035-187	7.59848	0.00696768	0.0767418
ET-1	M18	NFA012-309	8.87909	0.00363707	0.107408
ET-1	M215	NFA112-222	8.12455	0.00532434	0.0982803
ET-1	M976	NFA138-207	5.42016	0.00586871	0.131132
ET-1	M687	NFA009-172	5.12924	0.00762944	0.124094
ET-1	M181	NFA087-442	4.90123	0.00938073	0.118578
ET-2	M725	NFA089-162	9.34969	0.00287512	0.0944413
ET-2	M715	NFA051-193	6.1765	0.00298635	0.124778
ET-2	M288	NFA026-183	5.86187	0.0039509	0.118422
ET-2	M743	NFA091-152	5.18354	0.00726402	0.104718
ET-2	M55	NFA020-309	5.17372	0.00732879	0.10452
ET-2	M18	NFA012-309	7.30069	0.00812404	0.0737443
SR-1	M576	NFFAG025-200	7.39946	0.00102142	0.171911
SR-1	M64	NFA022-192	7.52993	0.00721772	0.0874711
SR-1	M822	NFA132-215	6.90351	0.00998571	0.0801943
SR-2	M674	NFFAG110-128	6.24907	0.00280028	0.137762
SR-2	M869	NFFAG047-282	6.10944	0.00316951	0.134684
SR-2	M885	NFFAG016-150	8.14265	0.00527554	0.0897534
SR-2	M663	NFFAG026-169	5.36416	0.00617203	0.118254
TQ-1	M1000	NFA155-236	6.1136	0.0031578	0.1235
TQ-1	M999	NFA155-235	5.46517	0.00563597	0.110401
TQ-1	M103	NFA033-190	7.82707	0.00619692	0.0790568
TQ-1	M608	NFFAG003-137	7.75706	0.00642306	0.0783498
TQ-1	M349	NFA045-420	7.75481	0.00643047	0.078327
TQ-1	M1009	NFA155-264	5.18552	0.00725106	0.104752
TQ-1	M1006	NFA155-250	4.96205	0.00887694	0.100238
TQ-1	M593	NFAFG111-205	6.97232	0.0096338	0.0704235
TQ-2	M123	NFA035-187	12.5374	0.000612219	0.126631
TQ-2	M215	NFA112-222	7.23908	0.00838727	0.0731167
TQ-2	M853	NFA008-143	7.00988	0.0094472	0.0708017
TQ-2	M222	NFA112-237	4.85018	0.00982619	0.0979762

## Sheet: Q+K model
Trait	Marker	Marker Allele	Marker F	Marker P	markerR2
CHLT-1	M775	NFA103-243	7.60504	0.000859209	0.155096
CHLT-1	M375	NFA048-245	6.09749	0.00321424	0.124352
CHLT-1	M348	NFA045-412	8.2808	0.00492799	0.0844389
CHLT-1	M65	NFA022-195	7.37439	0.00783329	0.0751963
CHLT-1	M738	NFA089-210	6.91939	0.00991797	0.0705566
CHLT-2	M870	NFFAG047-464	6.4126	0.00243223	0.139434
CHLT-2	M796	NFA108-229	8.62437	0.00414288	0.0937633
CHLT-2	M726	NFA089-166	8.10489	0.00538827	0.0881156
CHLT-2	M822	NFA132-215	7.66488	0.00674585	0.0833319
CHLT-2	M958	NFA125-186	7.48855	0.00738567	0.0814148
CHLT-2	M869	NFFAG047-282	5.11281	0.00776271	0.111172
GR-1	M171	NFA087-418	9.39348	0.000188008	0.191628
GR-1	M183	NFA087-448	8.51736	0.000393412	0.173755
GR-1	M175	NFA087-427	7.41387	0.00101366	0.151243
GR-1	M182	NFA087-445	7.16859	0.0012542	0.14624
GR-1	M178	NFA087-434	6.79789	0.00173347	0.138677
GR-1	M181	NFA087-442	6.75395	0.00180151	0.137781
GR-1	M173	NFA087-422	6.70687	0.00187746	0.136821
GR-1	M174	NFA087-424	6.54081	0.00217242	0.133433
GR-1	M186	NFA088-214	6.4924	0.00226702	0.132445
GR-1	M172	NFA087-420	6.49121	0.00226939	0.132421
GR-1	M184	NFA087-451	6.48243	0.00228702	0.132242
GR-1	M179	NFA087-436	6.47845	0.00229505	0.132161
GR-1	M180	NFA087-440	6.47743	0.0022971	0.13214
GR-1	M185	NFA088-185	6.45836	0.00233605	0.131751
GR-1	M176	NFA087-430	6.44872	0.00235598	0.131554
GR-1	M177	NFA087-432	6.44855	0.00235632	0.131551
GR-1	M586	NFFAG111-190	8.69155	0.00400518	0.0886541
GR-1	M497	NFA100-253	8.67463	0.0040394	0.0884815
GR-1	M572	NFFAG025-187	5.48197	0.00556705	0.111832
GR-1	M555	NFA157-565	5.29198	0.00660402	0.107957
GR-1	M442	NFA071-176	7.55177	0.00714931	0.0770283
GR-1	M303	NFA037-190	7.08419	0.00910303	0.072259
GR-1	M345	NFA045-304	4.88309	0.00955808	0.0996154
GR-2	M345	NFA045-304	10.7137	6.31098e-05	0.218617
GR-2	M552	NFA0157-551	6.3844	0.00249352	0.130276
GR-2	M344	NFA045-290	6.07807	0.00327011	0.124025
GR-2	M393	NFA057-477	5.76517	0.00432045	0.117641
GR-2	M222	NFA112-237	5.56973	0.00514573	0.113652
GR-2	M123	NFA035-187	7.61739	0.00691228	0.0777179
ET-1	M18	NFA012-309	8.75447	0.0038805	0.104889
ET-1	M215	NFA112-222	8.63389	0.00412307	0.103444
ET-1	M687	NFA009-172	5.64105	0.00482739	0.135172
ET-1	M976	NFA138-207	5.45988	0.00567851	0.130831
ET-1	M181	NFA087-442	5.45622	0.00569721	0.130743
ET-2	M725	NFA089-162	9.40032	0.00281063	0.0958663
ET-2	M715	NFA051-193	6.11848	0.00315493	0.124795
ET-2	M288	NFA026-183	5.81723	0.00412433	0.118651
ET-2	M743	NFA091-152	5.12614	0.00766977	0.104555
ET-2	M55	NFA020-309	5.11994	0.00771289	0.104428
ET-2	M18	NFA012-309	7.21992	0.00848438	0.0736302
SR-2	M576	NFFAG025-200	7.36819	0.00105459	0.172207
SR-2	M64	NFA022-192	7.50594	0.00731986	0.0877133
SR-2	M674	NFFAG110-128	6.26506	0.00277079	0.139211
SR-2	M869	NFFAG047-282	6.02622	0.0034242	0.133904
SR-2	M885	NFFAG016-150	8.00866	0.00565874	0.0889769
SR-2	M663	NFFAG026-169	5.30292	0.00653928	0.117832
TQ-1	M1000	NFA155-236	6.18577	0.00297227	0.126231
TQ-1	M999	NFA155-235	5.55119	0.00523192	0.113282
TQ-1	M103	NFA033-190	7.75703	0.00643471	0.0791478
TQ-1	M608	NFFAG003-137	7.70344	0.0066138	0.078601
TQ-1	M349	NFA045-420	7.68285	0.00668399	0.0783909
TQ-1	M1009	NFA155-264	5.21734	0.00706362	0.106469
TQ-1	M1006	NFA155-250	4.9947	0.0086382	0.101925
TQ-1	M593	NFAFG111-205	6.97299	0.00964488	0.0711479
TQ-2	M123	NFA035-187	12.1169	0.000750563	0.121656
TQ-2	M215	NFA112-222	7.17055	0.0087042	0.0719933
