# Supplementary material for: Association of SSR markers with functional traits from heat stress in diverse tall fescue accessions
Source: BMC Plant Biol. 2015 May 10;15:116. doi: 10.1186/s12870-015-0494-5 (PMC4425909; doi:10.1186/s12870-015-0494-5)
Supplement: Additional file 4: — Supplementary Table S4. The associated marker alleles with five functional traits at two sampling times by Q + K model in greenhouse trial and growth chambers trial, respectively (P < 0.01). [file 12870_2015_494_MOESM4_ESM.xlsx]

## Sheet: greenhouse trial by MLM analysi
Trait	Marker	Marker Allele	Marker Loci-F	Marker_p	Marker R2
CHLT-1	M937	NFA078-179	6.35713	0.00255426	0.129936
CHLT-1	M913	NFA050-200	8.67804	0.00403248	0.0886872
CHLT-1	M270	NFFAG006-146	8.61012	0.00417272	0.0879931
CHLT-1	M376	NFA048-248	5.49617	0.00549654	0.112339
CHLT-1	M580	NFFAG025-226	5.28523	0.00664432	0.108027
CHLT-1	M224	NFA112-244	5.25171	0.00684808	0.107342
CHLT-1	M223	NFA112-241	5.18789	0.00725384	0.106038
CHLT-1	M221	NFA112-235	5.05653	0.00816796	0.103353
CHLT-1	M222	NFA112-237	4.98093	0.00874663	0.101807
CHLT-1	M225	NFA112-247	4.90281	0.00938855	0.100211
CHLT-1	M218	NFA112-228	4.90012	0.00941149	0.100156
CHLT-1	M216	NFA112-224	4.8995	0.0094168	0.100143
CHLT-1	M575	NFFAG025-194	5.19673	0.00719621	0.106218
CHLT-1	M227	NFA0113-193	4.94607	0.00902739	0.101095
CHLT-1	M220	NFA0112-234	4.93453	0.00912228	0.100859
CHLT-1	M226	NFA0113-190	4.92087	0.00923605	0.10058
CHLT-1	M572	NFFAG025-187	4.90628	0.00935909	0.100282
CHLT-2	M473	NFA098-162	5.62524	0.00489616	0.112705
CHLT-2	M756	NFA097-170	5.57582	0.00511771	0.111715
CHLT-2	M380	NFA048-260	5.47056	0.00562435	0.109606
CHLT-2	M480	NFA098-179	5.18154	0.00729553	0.103815
ET-1	M399	NFA057-493	12.1769	0.000729459	0.124084
ET-1	M400	NFA057-498	12.1769	0.000729459	0.124084
ET-1	M403	NFA057-510	7.44313	0.000988296	0.151694
ET-1	M398	NFA057-490	7.2971	0.00112167	0.148718
ET-1	M402	NFA057-506	7.08171	0.00135277	0.144328
ET-1	M392	NFA057-475	6.21841	0.00288759	0.126733
ET-1	M407	NFA057-521	6.17485	0.00300116	0.125846
ET-1	M397	NFA057-487	6.15512	0.00305408	0.125444
ET-1	M404	NFA057-513	6.12775	0.00312912	0.124886
ET-1	M390	NFA057-469	6.10641	0.00318891	0.124451
ET-1	M401	NFA057-500	6.10197	0.00320149	0.12436
ET-1	M396	NFA057-485	6.0938	0.00322477	0.124194
ET-1	M405	NFA057-516	6.09054	0.00323413	0.124127
ET-1	M388	NFA057-466	6.08943	0.00323731	0.124105
ET-1	M406	NFA057-518	6.089	0.00323855	0.124096
ET-1	M409	NFA066-284	7.26428	0.0011541	0.148049
ET-1	M408	NFA066-279	6.10347	0.00319724	0.124391
ET-1	M793	NFA104-2-288	9.63768	0.00249869	0.0982097
ET-1	M655	NFFAG026-147	5.31321	0.00647898	0.108285
ET-1	M735	NFA089-200	7.11889	0.00894052	0.0725429
ET-2	M399	NFA057-493	14.1685	0.000286391	0.143847
ET-2	M400	NFA057-498	14.1685	0.000286391	0.143847
ET-2	M398	NFA057-490	8.4013	0.000434212	0.170591
ET-2	M402	NFA057-506	8.02294	0.000599813	0.162908
ET-2	M403	NFA057-510	7.70277	0.000789754	0.156407
ET-2	M404	NFA057-513	7.51979	0.000924881	0.152691
ET-2	M396	NFA057-485	7.50475	0.000936985	0.152386
ET-2	M401	NFA057-500	7.49444	0.000945376	0.152177
ET-2	M392	NFA057-475	7.49268	0.00094682	0.152141
ET-2	M397	NFA057-487	7.20754	0.00121243	0.146351
ET-2	M407	NFA057-521	7.13198	0.00129481	0.144817
ET-2	M406	NFA057-518	7.10945	0.00132046	0.144359
ET-2	M390	NFA057-469	7.09867	0.00133292	0.14414
ET-2	M388	NFA057-466	7.09116	0.00134167	0.143988
ET-2	M405	NFA057-516	7.09007	0.00134295	0.143966
ET-2	M409	NFA066-284	7.85716	0.000691505	0.159542
ET-2	M408	NFA066-279	7.09958	0.00133187	0.144159
ET-2	M838	NFFAG018-154	7.63154	0.00686224	0.0774802
ET-2	M743	NFA091-152	4.93077	0.00915344	0.100121
ET-2	M241	NFA129-225	7.06032	0.00921661	0.0716808
GR-1	M809	NFA115-232	14.0278	0.000305692	0.139289
GR-1	M240	NFA129-222	9.18458	0.00312911	0.0911977
GR-1	M51	NFA020-299	5.67522	0.00468206	0.112703
GR-1	M659	NFFAG026-161	5.59653	0.00502366	0.111141
GR-1	M1010	NFA155-273	7.89483	0.00599695	0.0783912
GR-1	M931	NFA078-163	5.31476	0.00646998	0.105545
GR-1	M925	NFA065-200	5.21801	0.00705935	0.103624
GR-1	M424	NFA067-206	5.02016	0.00844127	0.0996948
GR-1	M506	NFA114-174	4.96836	0.00884679	0.098666
GR-1	M255	NFA135-249	7.13689	0.00885744	0.0708653
GR-1	M163	NFA073-239	4.91324	0.00930014	0.0975714
GR-2	M171	NFA087-418	5.91957	0.00376488	0.143383
GR-2	M505	NFA109-207	5.45906	0.0056827	0.132229
SR-1	M25	NFA013-250	7.67541	0.0008086	0.154609
SR-1	M978	NFA138-211	6.96685	0.00149533	0.140336
SR-1	M954	NFA101-249	10.2221	0.00187404	0.102953
SR-1	M979	NFA138-213	6.43966	0.00237488	0.129716
SR-1	M796	NFA108-229	8.6195	0.00415305	0.0868129
SR-1	M217	NFA112-226	7.62419	0.00688819	0.0767885
SR-1	M40	NFA019-168	7.58086	0.00704322	0.076352
SR-1	M615	NFFAG017-136	7.09974	0.00902984	0.0715064
SR-2	M907	NFA049-179	4.95828	0.00892801	0.109916
SR-2	M131	NFA036-194	7.09457	0.00905413	0.0786368
SR-2	M638	NFFAG023-207	6.90713	0.00998155	0.0765592
TQ-1	M978	NFA138-211	9.60678	0.000157342	0.19213
TQ-1	M433	NFA069-267	7.04348	0.00139861	0.140865
TQ-1	M512	NFA120-224	9.9543	0.00213735	0.09954
TQ-1	M25	NFA013-250	6.37996	0.0025033	0.127595
TQ-1	M663	NFFAG026-169	6.09016	0.00323521	0.1218
TQ-1	M778	NFA104-226	7.95504	0.00581553	0.079548
TQ-1	M131	NFA036-194	7.17059	0.00870402	0.0717037
TQ-1	M615	NFFAG017-136	7.03468	0.00934028	0.0703447
TQ-2	M365	NFA046-187	9.24806	0.0030317	0.0905823
TQ-2	M770	NFA103-225	6.09438	0.00322313	0.119386
TQ-2	M638	NFFAG023-207	7.72368	0.00654555	0.0756514
TQ-2	M433	NFA069-267	5.15406	0.00747879	0.100965
					0.0703447

## Sheet: chamber trial by MLM analysi
Trait	Marker	MNFArker NFAllele	Marker Loci-F	Marker_p	Marker R2
CHLT-1	M775	NFA103-243	7.60504	0.000859209	0.155096
CHLT-1	M375	NFA048-245	6.09749	0.00321424	0.124352
CHLT-1	M348	NFA045-412	8.2808	0.00492799	0.0844389
CHLT-1	M65	NFA022-195	7.37439	0.00783329	0.0751963
CHLT-1	M738	NFA089-210	6.91939	0.00991797	0.0705566
CHLT-2	M870	NFFAG047-464	6.4126	0.00243223	0.139434
CHLT-2	M796	NFA108-229	8.62437	0.00414288	0.0937633
CHLT-2	M726	NFA089-166	8.10489	0.00538827	0.0881156
CHLT-2	M822	NFA132-215	7.66488	0.00674585	0.0833319
CHLT-2	M958	NFA125-186	7.48855	0.00738567	0.0814148
CHLT-2	M869	NFFAG047-282	5.11281	0.00776271	0.111172
GR-1	M183	NFA087-448	8.51736	0.000393412	0.173755
GR-1	M175	NFA087-427	7.41387	0.00101366	0.151243
GR-1	M182	NFA087-445	7.16859	0.0012542	0.14624
GR-1	M178	NFA087-434	6.79789	0.00173347	0.138677
GR-1	M181	NFA087-442	6.75395	0.00180151	0.137781
GR-1	M173	NFA087-422	6.70687	0.00187746	0.136821
GR-1	M174	NFA087-424	6.54081	0.00217242	0.133433
GR-1	M172	NFA087-420	6.49121	0.00226939	0.132421
GR-1	M184	NFA087-451	6.48243	0.00228702	0.132242
GR-1	M179	NFA087-436	6.47845	0.00229505	0.132161
GR-1	M180	NFA087-440	6.47743	0.0022971	0.13214
GR-1	M176	NFA087-430	6.44872	0.00235598	0.131554
GR-1	M177	NFA087-432	6.44855	0.00235632	0.131551
GR-1	M186	NFA088-214	6.4924	0.00226702	0.132445
GR-1	M185	NFA088-185	6.45836	0.00233605	0.131751
GR-1	M586	NFFAG111-190	8.69155	0.00400518	0.0886541
GR-1	M497	NFA100-253	8.67463	0.0040394	0.0884815
GR-1	M572	NFFAG025-187	5.48197	0.00556705	0.111832
GR-1	M555	NFA157-565	5.29198	0.00660402	0.107957
GR-1	M442	NFA071-176	7.55177	0.00714931	0.0770283
GR-1	M303	NFA037-190	7.08419	0.00910303	0.072259
GR-1	M345	NFA045-304	4.88309	0.00955808	0.0996154
GR-2	M345	NFA045-304	10.7137	6.31098e-05	0.218617
GR-2	M171	NFA087-418	9.39348	0.000188008	0.191628
GR-2	M552	NFA0157-551	6.3844	0.00249352	0.130276
GR-2	M344	NFA045-290	6.07807	0.00327011	0.124025
GR-2	M393	NFA057-477	5.76517	0.00432045	0.117641
GR-2	M222	NFA112-237	5.56973	0.00514573	0.113652
GR-2	M123	NFA035-187	7.61739	0.00691228	0.0777179
ET-1	M18	NFA012-309	8.75447	0.0038805	0.104889
ET-1	M215	NFA112-222	8.63389	0.00412307	0.103444
ET-1	M687	NFA009-172	5.64105	0.00482739	0.135172
ET-1	M976	NFA138-207	5.45988	0.00567851	0.130831
ET-1	M181	NFA087-442	5.45622	0.00569721	0.130743
ET-2	M725	NFA089-162	9.40032	0.00281063	0.0958663
ET-2	M715	NFA051-193	6.11848	0.00315493	0.124795
ET-2	M288	NFA026-183	5.81723	0.00412433	0.118651
ET-2	M743	NFA091-152	5.12614	0.00766977	0.104555
ET-2	M55	NFA020-309	5.11994	0.00771289	0.104428
ET-2	M18	NFA012-309	7.21992	0.00848438	0.0736302
SR-1	M576	NFFAG025-200	7.36819	0.00105459	0.172207
SR-1	M64	NFA022-192	7.50594	0.00731986	0.0877133
SR-2	M674	NFFAG110-128	6.26506	0.00277079	0.139211
SR-2	M869	NFFAG047-282	6.02622	0.0034242	0.133904
SR-2	M885	NFFAG016-150	8.00866	0.00565874	0.0889769
SR-2	M663	NFFAG026-169	5.30292	0.00653928	0.117832
TQ-1	M103	NFA033-190	7.75703	0.00643471	0.0791478
TQ-1	M608	NFFAG003-137	7.70344	0.0066138	0.078601
TQ-1	M349	NFA045-420	7.68285	0.00668399	0.0783909
TQ-1	M1000	NFA155-236	6.18577	0.00297227	0.126231
TQ-1	M999	NFA155-235	5.55119	0.00523192	0.113282
TQ-1	M1009	NFA155-264	5.21734	0.00706362	0.106469
TQ-1	M1006	NFA155-250	4.9947	0.0086382	0.101925
TQ-1	M593	NFAFG111-205	6.97299	0.00964488	0.0711479
TQ-2	M123	NFA035-187	12.1169	0.000750563	0.121656
TQ-2	M215	NFA112-222	7.17055	0.0087042	0.0719933
